# Supplementary material for: First Isolation of Bovine Coronavirus From Yanbian, China, and Analytical Validation of a SYBR Green I RT‐qPCR Panel for Calf Diarrhea Viruses
Source: Transbound Emerg Dis. 2026 Apr 27;2026:6648536. doi: 10.1155/tbed/6648536 (PMC13121856; doi:10.1155/tbed/6648536)
Supplement: Supplementary file 5 — Supporting Information 5 Data S3: Interlaboratory standard curves: raw Ct values and standard curve calculations from the independent laboratory. [file TBED-2026-6648536-s004.xlsx]

## Sheet: BCoV_Ct_by_dilution
log10copies	n	Ct_mean	Ct_sd
8.75128	3	13.403	0.074
7.75128	3	13.613	0.592
6.75128	3	15.86	0.252
5.75128	3	18.84	0.101
4.75128	3	22.637	0.303
3.75128	3	25.017	0.275
2.75128	3	26.383	0.068
1.75128	3	28.453	0.412

## Sheet: BPV_Ct_by_dilution
log10copies	n	Ct_mean	Ct_sd
7.64836	3	7.993	0.397
6.64836	3	10.743	0.112
5.64836	3	14.25	0.339
4.64836	3	17.04	0.265
3.64836	3	20.48	0.096
2.64836	3	22.953	0.168
1.64836	3	25.017	0.281
0.64836	3	25.793	0.08

## Sheet: BRV_Ct_by_dilution
log10copies	n	Ct_mean	Ct_sd
7.64444	3	8.167	0.595
6.64444	3	8.397	0.45
5.64444	3	11.06	0.541
4.64444	3	15.36	0.404
3.64444	3	18.51	0.202
2.64444	3	21.247	0.223
1.64444	3	24.583	0.514
0.644439	3	26.13	0.195

## Sheet: Summary_fit
Assay	Intercept	R2
BCoV	33.0581	0.9767
BPV	29.1709	0.9815
BRV	28.542	0.9817
