# Supplementary material for: First Isolation of Bovine Coronavirus From Yanbian, China, and Analytical Validation of a SYBR Green I RT‐qPCR Panel for Calf Diarrhea Viruses
Source: Transbound Emerg Dis. 2026 Apr 27;2026:6648536. doi: 10.1155/tbed/6648536 (PMC13121856; doi:10.1155/tbed/6648536)
Supplement: Supplementary file 7 — Supporting Information 7 Data S2: Mouse qPCR raw Ct: raw Ct values for mouse colon/lung RT‐qPCR (BCoV and GAPDH). [file TBED-2026-6648536-s006.xlsx]

## Sheet: BCoV_Ct
ID	GI	TI	Dye	SI	Ct	Copies	TN	SN
1	G3	A3	SYBR	Unknown	34.16			colon -
2	G4	A4	SYBR	Unknown	34.49			colon -
3	G5	A5	SYBR	Unknown	34.28			colon -
4	G6	A6	SYBR	Unknown	33.17			colon D1
5	G7	A7	SYBR	Unknown	32.11			colon D1
6	G8	A8	SYBR	Unknown	31.59			colon D1
7	G9	A9	SYBR	Unknown	32.35			colon D4
8	G10	A10	SYBR	Unknown	32.25			colon D4
9	G15	B3	SYBR	Unknown	30.98			colon D4
10	G16	B4	SYBR	Unknown	29.82			colon D7
11	G17	B5	SYBR	Unknown	30.28			colon D7
12	G18	B6	SYBR	Unknown	29.21			colon D7
13	G19	B7	SYBR	Unknown	27.84			liver -
14	G20	B8	SYBR	Unknown	27.78			liver -
15	G21	B9	SYBR	Unknown	27.63			liver -
16	G22	B10	SYBR	Unknown	26.22			liver D1
17	G27	C3	SYBR	Unknown	26.31			liver D1
18	G28	C4	SYBR	Unknown	27.12			liver D1
19	G29	C5	SYBR	Unknown	25.96			liver D4
20	G30	C6	SYBR	Unknown	26.21			liver D4
21	G31	C7	SYBR	Unknown	26.18			liver D4
22	G32	C8	SYBR	Unknown	24.07			liver D7
23	G33	C9	SYBR	Unknown	24.76			liver D7
24	G34	C10	SYBR	Unknown	24.92			liver D7
25	G39	D3	SYBR	Unknown	34.12			lung-
26	G40	D4	SYBR	Unknown	34.66			lung-
27	G41	D5	SYBR	Unknown	34.86			lung-
28	G42	D6	SYBR	Unknown	32.71			lung D1
29	G43	D7	SYBR	Unknown	32.81			lung D1
30	G44	D8	SYBR	Unknown	32.74			lung D1
31	G45	D9	SYBR	Unknown	32.48			lung D4
32	G46	D10	SYBR	Unknown	31.84			lung D4
33	G51	E3	SYBR	Unknown	32.32			lung D4
34	G52	E4	SYBR	Unknown	30.57			lung D7
35	G53	E5	SYBR	Unknown	31.38			lung D7
36	G54	E6	SYBR	Unknown	30.33			lung D7
37	G55	E7	SYBR	Unknown	27.44			kidney -
38	G56	E8	SYBR	Unknown	27.53			kidney -
39	G57	E9	SYBR	Unknown	27.26			kidney -
40	G58	E10	SYBR	Unknown	25.28			kidney D1
41	G63	F3	SYBR	Unknown	25.4			kidney D1
42	G64	F4	SYBR	Unknown	24.98			kidney D1
43	G65	F5	SYBR	Unknown	24.36			kidney D4
44	G66	F6	SYBR	Unknown	24.24			kidney D4
45	G67	F7	SYBR	Unknown	24.52			kidney D4
46	G68	F8	SYBR	Unknown	24.1			kidney D7
47	G69	F9	SYBR	Unknown	24.19			kidney D7
48	G70	F10	SYBR	Unknown	24.28			kidney D7
49	G75	G3	SYBR	Unknown	34.67			spleen -
50	G76	G4	SYBR	Unknown	34.25			spleen -
51	G77	G5	SYBR	Unknown	34.76			spleen -
52	G78	G6	SYBR	Unknown	25.31			spleen D1
53	G79	G7	SYBR	Unknown	26.42			spleen D1
54	G80	G8	SYBR	Unknown	27.31			spleen D1
55	G81	G9	SYBR	Unknown	26.01			spleen D4
56	G82	G10	SYBR	Unknown	26.1			spleen D4
57	G87	H3	SYBR	Unknown	25.98			spleen D4
58	G88	H4	SYBR	Unknown	23.77			spleen D7
59	G89	H5	SYBR	Unknown	24.69			spleen D7
60	G90	H6	SYBR	Unknown	24.43			spleen D7

## Sheet: GAPDH_Ct
ID	GI	TI	Dye	SI	Ct	Copies	TN	SN
1	G3	A3	SYBR	Unknown	19.71			colon -
2	G4	A4	SYBR	Unknown	18.77			colon -
3	G5	A5	SYBR	Unknown	20.03			colon -
4	G6	A6	SYBR	Unknown	20.16			colon D1
5	G7	A7	SYBR	Unknown	18.13			colon D1
6	G8	A8	SYBR	Unknown	18.59			colon D1
7	G9	A9	SYBR	Unknown	19.59			colon D4
8	G10	A10	SYBR	Unknown	19.28			colon D4
9	G15	B3	SYBR	Unknown	19.49			colon D4
10	G16	B4	SYBR	Unknown	18.9			colon D7
11	G17	B5	SYBR	Unknown	20.12			colon D7
12	G18	B6	SYBR	Unknown	20.04			colon D7
13	G19	B7	SYBR	Unknown	18.55			liver -
14	G20	B8	SYBR	Unknown	19.29			liver -
15	G21	B9	SYBR	Unknown	18.83			liver -
16	G22	B10	SYBR	Unknown	17.9			liver D1
17	G27	C3	SYBR	Unknown	18.76			liver D1
18	G28	C4	SYBR	Unknown	17.83			liver D1
19	G29	C5	SYBR	Unknown	19.11			liver D4
20	G30	C6	SYBR	Unknown	18.47			liver D4
21	G31	C7	SYBR	Unknown	18.37			liver D4
22	G32	C8	SYBR	Unknown	18.02			liver D7
23	G33	C9	SYBR	Unknown	19.36			liver D7
24	G34	C10	SYBR	Unknown	18.39			liver D7
25	G39	D3	SYBR	Unknown	19.7			lung-
26	G40	D4	SYBR	Unknown	19.75			lung-
27	G41	D5	SYBR	Unknown	20.37			lung-
28	G42	D6	SYBR	Unknown	20.26			lung D1
29	G43	D7	SYBR	Unknown	20.29			lung D1
30	G44	D8	SYBR	Unknown	20.3			lung D1
31	G45	D9	SYBR	Unknown	21.5			lung D4
32	G46	D10	SYBR	Unknown	19.72			lung D4
33	G51	E3	SYBR	Unknown	19.64			lung D4
34	G52	E4	SYBR	Unknown	19.43			lung D7
35	G53	E5	SYBR	Unknown	20.43			lung D7
36	G54	E6	SYBR	Unknown	20.79			lung D7
37	G55	E7	SYBR	Unknown	18.92			kidney -
38	G56	E8	SYBR	Unknown	18.41			kidney -
39	G57	E9	SYBR	Unknown	18.42			kidney -
40	G58	E10	SYBR	Unknown	19.46			kidney D1
41	G63	F3	SYBR	Unknown	19.52			kidney D1
42	G64	F4	SYBR	Unknown	19.38			kidney D1
43	G65	F5	SYBR	Unknown	18.53			kidney D4
44	G66	F6	SYBR	Unknown	19.16			kidney D4
45	G67	F7	SYBR	Unknown	19.08			kidney D4
46	G68	F8	SYBR	Unknown	19.15			kidney D7
47	G69	F9	SYBR	Unknown	19.61			kidney D7
48	G70	F10	SYBR	Unknown	19.16			kidney D7
49	G75	G3	SYBR	Unknown	20.98			spleen -
50	G76	G4	SYBR	Unknown	20.55			spleen -
51	G77	G5	SYBR	Unknown	20.7			spleen -
52	G78	G6	SYBR	Unknown	20.94			spleen D1
53	G79	G7	SYBR	Unknown	19.48			spleen D1
54	G80	G8	SYBR	Unknown	20.28			spleen D1
55	G81	G9	SYBR	Unknown	20.17			spleen D4
56	G82	G10	SYBR	Unknown	20.05			spleen D4
57	G87	H3	SYBR	Unknown	20.31			spleen D4
58	G88	H4	SYBR	Unknown	21.55			spleen D7
59	G89	H5	SYBR	Unknown	19.89			spleen D7
60	G90	H6	SYBR	Unknown	21.18			spleen D7
