# Supplementary material for: First Isolation of Bovine Coronavirus From Yanbian, China, and Analytical Validation of a SYBR Green I RT‐qPCR Panel for Calf Diarrhea Viruses
Source: Transbound Emerg Dis. 2026 Apr 27;2026:6648536. doi: 10.1155/tbed/6648536 (PMC13121856; doi:10.1155/tbed/6648536)
Supplement: Supplementary file 8 — Supporting Information 8 Dataset S4: Reisolation qPCR (ORF1a): raw Ct values for ORF1a RT‐qPCR from culture supernatants during reisolation attempts. [file TBED-2026-6648536-s007.xls]

## Sheet: Sheet1
ID	GI	TI	Dye	SI	Ct	Copies	TN	SN
1	G3	A3	SYBR	Unknown	N/A			Colon-Mock-1
2	G4	A4	SYBR	Unknown	N/A			Colon-Mock-1
3	G5	A5	SYBR	Unknown	N/A			Colon-Mock-1
4	G6	A6	SYBR	Unknown	N/A			Colon-Mock-2
5	G7	A7	SYBR	Unknown	N/A			Colon-Mock-2
6	G8	A8	SYBR	Unknown	N/A			Colon-Mock-2
7	G9	A9	SYBR	Unknown	N/A			Colon-Mock-3
8	G10	A10	SYBR	Unknown	N/A			Colon-Mock-3
9	G15	B3	SYBR	Unknown	N/A			Colon-Mock-3
10	G16	B4	SYBR	Unknown	19.09			Colon-4dpi-1
11	G17	B5	SYBR	Unknown	19.45			Colon-4dpi-1
12	G18	B6	SYBR	Unknown	17.8			Colon-4dpi-1
13	G19	B7	SYBR	Unknown	17.84			Colon-4dpi-2
14	G20	B8	SYBR	Unknown	18.92			Colon-4dpi-2
15	G21	B9	SYBR	Unknown	18.54			Colon-4dpi-2
16	G22	B10	SYBR	Unknown	18.53			Colon-4dpi-3
17	G27	C3	SYBR	Unknown	18.53			Colon-4dpi-3
18	G28	C4	SYBR	Unknown	18.78			Colon-4dpi-3
19	G29	C5	SYBR	Unknown	20.37			Colon-7dpi-1
20	G30	C6	SYBR	Unknown	19.76			Colon-7dpi-1
21	G31	C7	SYBR	Unknown	19.49			Colon-7dpi-1
22	G32	C8	SYBR	Unknown	21.24			Colon-7dpi-2
23	G33	C9	SYBR	Unknown	21.41			Colon-7dpi-2
24	G34	C10	SYBR	Unknown	22.58			Colon-7dpi-2
25	G39	D3	SYBR	Unknown	20.51			Colon-7dpi-3
26	G40	D4	SYBR	Unknown	21.45			Colon-7dpi-3
27	G41	D5	SYBR	Unknown	20.54			Colon-7dpi-3
28	G42	D6	SYBR	Unknown	N/A			Lung-Mock-1
29	G43	D7	SYBR	Unknown	N/A			Lung-Mock-1
30	G44	D8	SYBR	Unknown	N/A			Lung-Mock-1
31	G45	D9	SYBR	Unknown	N/A			Lung-Mock-2
32	G46	D10	SYBR	Unknown	N/A			Lung-Mock-2
33	G51	E3	SYBR	Unknown	N/A			Lung-Mock-2
34	G52	E4	SYBR	Unknown	N/A			Lung-Mock-3
35	G53	E5	SYBR	Unknown	N/A			Lung-Mock-3
36	G54	E6	SYBR	Unknown	N/A			Lung-Mock-3
36	G55	E7	SYBR	Unknown	20.19			Lung-4dpi-1
36	G56	E8	SYBR	Unknown	19.6			Lung-4dpi-1
36	G57	E9	SYBR	Unknown	20.82			Lung-4dpi-1
36	G58	E10	SYBR	Unknown	20.33			Lung-4dpi-2
36	G59	F3	SYBR	Unknown	20.28			Lung-4dpi-2
36	G60	F4	SYBR	Unknown	21.39			Lung-4dpi-2
36	G61	F5	SYBR	Unknown	20.41			Lung-4dpi-3
36	G62	F6	SYBR	Unknown	20.19			Lung-4dpi-3
36	G63	F7	SYBR	Unknown	20.29			Lung-4dpi-3
36	G64	F8	SYBR	Unknown	19.62			Lung-7dpi-1
36	G65	F9	SYBR	Unknown	19.94			Lung-7dpi-1
36	G66	F10	SYBR	Unknown	19.42			Lung-7dpi-1
36	G67	G3	SYBR	Unknown	20.37			Lung-7dpi-2
36	G68	G4	SYBR	Unknown	20.31			Lung-7dpi-2
36	G69	G5	SYBR	Unknown	20.17			Lung-7dpi-2
36	G70	G6	SYBR	Unknown	21.82			Lung-7dpi-3
36	G71	G7	SYBR	Unknown	22			Lung-7dpi-3
36	G72	G8	SYBR	Unknown	21.72			Lung-7dpi-3
